# Supplementary material for: The HOMESIDE Music Intervention: A Training Protocol for Family Carers of People Living with Dementia
Source: Eur J Investig Health Psychol Educ. 2022 Dec 4;12(12):1812–32. doi: 10.3390/ejihpe12120127 (PMC9778265; doi:10.3390/ejihpe12120127)
Supplement: Supplementary file 1 [file ejihpe-12-00127-s001.zip]

Archive with 3 entries (2 files):
- ejihpe-1853347-supplementary/
- ejihpe-1853347-supplementary/File S1 for proofreading.docx
- ejihpe-1853347-supplementary/File S2 for proofreading.docx
